# Supplementary material for: New Coleoptera records from New Brunswick, Canada: Cerambycidae
Source: Zookeys. 2012 Apr 4;(179):309–19. doi: 10.3897/zookeys.179.2601 (PMC3337066; doi:10.3897/zookeys.179.2601)
Supplement: XML Treatment for Neospondylis upiformis [file zookeys.179.2601-treatment1.xml]

<!DOCTYPE tp:taxon-treatment
  PUBLIC "-//TaxonX//DTD Taxonomic Treatment Publishing DTD v0 20100105//EN" "tax-treatment-NSO.dtd">
<tp:taxon-treatment xmlns:tp="http://www.plazi.org/taxpub"><tp:treatment-meta><mixed-citation publication-type="journal"><person-group><name><surname>Webster</surname><given-names>Reginald P.</given-names></name><name><surname>Sweeney</surname><given-names>Jon D.</given-names></name><name><surname>DeMerchant</surname><given-names>Ian</given-names></name><name><surname>Silk</surname><given-names>Peter J.</given-names></name><name><surname>Mayo</surname><given-names>Peter</given-names></name></person-group><article-title>New Coleoptera records from New Brunswick,  Canada: Cerambycidae</article-title><source>Zookeys</source><day>4</day><month>4</month><year>2012</year><volume>2012</volume><issue>179</issue><fpage>309</fpage><lpage>319</lpage><pub-id pub-id-type="doi">10.3897/zookeys.179.2601</pub-id></mixed-citation></tp:treatment-meta><tp:nomenclature><tp:taxon-name>
                            <tp:taxon-name-part taxon-name-part-type="genus">Neospondylis</tp:taxon-name-part>
                            <tp:taxon-name-part taxon-name-part-type="species">upiformis</tp:taxon-name-part>
                        <object-id xmlns:xlink="http://www.w3.org/1999/xlink" xlink:type="simple">http://species-id.net/wiki/Neospondylis_upiformis</object-id>
                        </tp:taxon-name><tp:taxon-authority>(Mannerheim, 1843)</tp:taxon-authority><xref ref-type="fig" rid="F2">Map 1</xref></tp:nomenclature><tp:treatment-sec sec-type="Material examined"><title>Material examined.</title><p> <bold>Additional New Brunswick records, Restigouche Co.</bold>, Dionne Brook P.N.A. (Protected Natural Area), <named-content xmlns:xlink="http://www.w3.org/1999/xlink" content-type="dwc:verbatimCoordinates" xlink:type="simple">47.9064°N, 68.3441°W</named-content>, 31.V–15.VI.2011, 27.VI–14.VII.2011, M. Roy &amp; V. Webster, old-growth white spruce and balsam fir forest, Lindgren funnel traps (5, AFC, NBM, RWC).</p><p><bold>Collection and habitat data.</bold> Adults were captured in Lindgren funnel traps deployed in an old-growth white spruce (<italic><tp:taxon-name>Picea glauca</tp:taxon-name></italic> (Moench) Voss) and balsam fir (<italic><tp:taxon-name>Abies balsamea</tp:taxon-name></italic> (L.) Mill.) forest. Specimens were captured during June and July in New Brunswick. Larvae of this species probably feed in the roots of fir (<italic><tp:taxon-name>Abies</tp:taxon-name></italic>) or pine (<italic><tp:taxon-name>Pinus</tp:taxon-name></italic>) (<xref ref-type="bibr" rid="B19">Yanega 1996</xref>).</p><p><bold>Distribution in Canada and Alaska.</bold> AK, BC, AB, ON, QC, NB, NS, NF (<xref ref-type="bibr" rid="B14">McNamara 1991</xref>; <xref ref-type="bibr" rid="B15">Smith and Hurley 2006</xref>; <xref ref-type="bibr" rid="B17">Webster et al. 2009</xref>; <xref ref-type="bibr" rid="B11">Majka and Ogden 2010</xref>). <xref ref-type="bibr" rid="B17">Webster et al. (2009)</xref> newly reported this species from New Brunswick based on a specimen collected by Charles E. Atwood in Boiestown, Northumberland Co. (specimen is in the Royal Ontario Museum, Toronto). No date was given on the label, but Charles Atwood made a few collecting trips to New Brunswick during the 1930s (<xref ref-type="bibr" rid="B12">McCorquodale 2010</xref>). The record from the Dionne Brook P.N.A. is the first recent record of this species from the province.</p><fig id="F2" position="float" orientation="portrait"><label>Map 1.</label><caption><p> Collection localities in New Brunswick, Canada of <italic><tp:taxon-name>Neospondylis upiformis</tp:taxon-name></italic>.</p></caption><graphic xmlns:xlink="http://www.w3.org/1999/xlink" xlink:href="ZooKeys-179-309-g002.jpg" position="float" orientation="portrait" xlink:type="simple"/></fig></tp:treatment-sec><ref-list><ref id="B19"><mixed-citation xmlns:xlink="http://www.w3.org/1999/xlink" xlink:type="simple"><person-group><name name-style="western"><surname>Yanega</surname><given-names>D</given-names></name></person-group> (<year>1996</year>)<source> Field guide to northeastern long-horned beetles (Coleoptera: Cerambycidae), Illinois Natural History Survey Manual 6, Champaign, Illinois. 174 pp.</source></mixed-citation></ref><ref id="B14"><mixed-citation xmlns:xlink="http://www.w3.org/1999/xlink" xlink:type="simple"><person-group><name name-style="western"><surname>McNamara</surname><given-names>J</given-names></name></person-group> (<year>1991</year>)<article-title> Family Cerambycidae: longhorned beetles.</article-title> In: <person-group><name name-style="western"><surname>Bousquet</surname><given-names>Y</given-names></name></person-group> (<role>Ed</role>). <issue-title>Checklist of Beetles of Canada and Alaska.</issue-title><source>Publication 1861/E, Agriculture Canada, Research Branch, Ottawa, Ontario</source>: <fpage>277</fpage>-<lpage>300</lpage>.</mixed-citation></ref><ref id="B15"><mixed-citation xmlns:xlink="http://www.w3.org/1999/xlink" xlink:type="simple"><person-group><name name-style="western"><surname>Smith</surname><given-names>GA</given-names></name><name name-style="western"><surname>Hurley</surname><given-names>JE</given-names></name></person-group> (<year>2006</year>)<source> First records in Atlantic Canada of <italic>Spondylis unpiformis</italic> Mannerheim and <italic>Xylotrechus sagittatus sagittatus</italic> (Germar) (Coleoptera: Cerambycidae). The Coleopterists Bulletin 59: 488. </source>doi: <ext-link ext-link-type="uri" xlink:href="http://dx.doi.org/10.1649/836.1" xlink:type="simple">10.1649/836.1</ext-link></mixed-citation></ref><ref id="B17"><mixed-citation xmlns:xlink="http://www.w3.org/1999/xlink" xlink:type="simple"><person-group><name name-style="western"><surname>Webster</surname><given-names>RP</given-names></name><name name-style="western"><surname>McCorquodale</surname><given-names>DB</given-names></name><name name-style="western"><surname>Majka</surname><given-names>CG</given-names></name></person-group> (<year>2009</year>)<article-title> New records of Cerambycidae (Coleoptera) for New Brunswick, Nova Scotia, and Prince Edward Island, Canada.</article-title> In: <person-group><name name-style="western"><surname>Majka</surname><given-names>CG</given-names></name><name name-style="western"><surname>Klimaszewski</surname><given-names>J</given-names></name></person-group> (<role>Eds</role>). <issue-title> Biodiversity, biosystematics, and ecology of Canadian Coleoptera II.</issue-title><source>ZooKeys </source><volume>22</volume>: <fpage>285</fpage>–<lpage>308</lpage>. doi: <ext-link ext-link-type="uri" xlink:href="http://dx.doi.org/10.3897/zookeys.22.122" xlink:type="simple">10.3897/zookeys.22.122</ext-link></mixed-citation></ref><ref id="B11"><mixed-citation xmlns:xlink="http://www.w3.org/1999/xlink" xlink:type="simple"><person-group><name name-style="western"><surname>Majka</surname><given-names>CG</given-names></name><name name-style="western"><surname>Ogden</surname><given-names>J</given-names></name></person-group> (<year>2010</year>)<article-title> New Records of Cerambycidae in Nova Scotia.</article-title><source>Journal of the Acadian Entomological Society </source><volume>6</volume>: <fpage>12</fpage>-<lpage>15</lpage>.</mixed-citation></ref><ref id="B12"><mixed-citation xmlns:xlink="http://www.w3.org/1999/xlink" xlink:type="simple"><person-group><name name-style="western"><surname>McCorquodale</surname><given-names>DB</given-names></name></person-group> (<year>2010</year>)<article-title> Longhorn beetles (Coleoptera: Cerambycidae) of the Atlantic Maritime Ecozone</article-title> In: <person-group><name name-style="western"><surname>McAlpine</surname><given-names>DF</given-names></name><name name-style="western"><surname>Smith</surname><given-names>IM</given-names></name></person-group> (<role>Eds</role>). <issue-title>Assessment of Species Diversity in the Atlantic Maritime Ecozone.</issue-title><source>NRC Research Press, Ottawa, Ontario, Canada</source>: <fpage>465</fpage>-<lpage>476</lpage>.</mixed-citation></ref></ref-list></tp:taxon-treatment>
