# Supplementary material for: New Coleoptera records from New Brunswick, Canada: Cerambycidae
Source: Zookeys. 2012 Apr 4;(179):309–19. doi: 10.3897/zookeys.179.2601 (PMC3337066; doi:10.3897/zookeys.179.2601)
Supplement: XML Treatment for Acmaeops discoideus [file zookeys.179.2601-treatment2.xml]

<!DOCTYPE tp:taxon-treatment
  PUBLIC "-//TaxonX//DTD Taxonomic Treatment Publishing DTD v0 20100105//EN" "tax-treatment-NSO.dtd">
<tp:taxon-treatment xmlns:tp="http://www.plazi.org/taxpub"><tp:treatment-meta><mixed-citation publication-type="journal"><person-group><name><surname>Webster</surname><given-names>Reginald P.</given-names></name><name><surname>Sweeney</surname><given-names>Jon D.</given-names></name><name><surname>DeMerchant</surname><given-names>Ian</given-names></name><name><surname>Silk</surname><given-names>Peter J.</given-names></name><name><surname>Mayo</surname><given-names>Peter</given-names></name></person-group><article-title>New Coleoptera records from New Brunswick,  Canada: Cerambycidae</article-title><source>Zookeys</source><day>4</day><month>4</month><year>2012</year><volume>2012</volume><issue>179</issue><fpage>309</fpage><lpage>319</lpage><pub-id pub-id-type="doi">10.3897/zookeys.179.2601</pub-id></mixed-citation></tp:treatment-meta><tp:nomenclature><tp:taxon-name>
                            <tp:taxon-name-part taxon-name-part-type="genus">Acmaeops</tp:taxon-name-part>
                            <tp:taxon-name-part taxon-name-part-type="species">discoideus</tp:taxon-name-part>
                        <object-id xmlns:xlink="http://www.w3.org/1999/xlink" xlink:type="simple">http://species-id.net/wiki/Acmaeops_discoideus</object-id>
                        </tp:taxon-name><tp:taxon-authority>(Haldeman, 1847)</tp:taxon-authority><xref ref-type="fig" rid="F1">Map 2</xref></tp:nomenclature><tp:treatment-sec sec-type="Material examined"><title>Material examined.</title><p> <bold>New Brunswick, York Co.</bold>, 8.1 km W of Tracy off Rt. 645, <named-content xmlns:xlink="http://www.w3.org/1999/xlink" content-type="dwc:verbatimCoordinates" xlink:type="simple">45.6880°N, 66.7841°W</named-content>, 30.VI.2010, R. P. Webster, roadside, on <italic><tp:taxon-name>Sambucus canadensis</tp:taxon-name></italic> flowers (1, RWC).</p></tp:treatment-sec><tp:treatment-sec sec-type="Collection and habitat data"><title>Collection and habitat data.</title><p> One individual was collected in late June from flowers of elderberry (<italic><tp:taxon-name>Sambucus canadensis</tp:taxon-name></italic> L.) on a roadside near an area with red pine (<italic><tp:taxon-name>Pinus resinosa</tp:taxon-name></italic> Ait.) and white pine (<italic><tp:taxon-name>Pinus strobus</tp:taxon-name></italic> L.). The larvae of this species develop in <italic><tp:taxon-name>Pinus</tp:taxon-name></italic> spp. (<xref ref-type="bibr" rid="B19">Yanega 1996</xref>).</p><p><bold>Distribution in Canada and Alaska.</bold> <bold>NB</bold>, NS (<xref ref-type="bibr" rid="B17">Webster et al. 2009</xref>). <xref ref-type="bibr" rid="B17">Webster et al. (2009)</xref> newly recorded this species from Canada on the basis of a specimen collected in Halifax, Nova Scotia.</p><fig id="F1" position="float" orientation="portrait"><label>Map 2.</label><caption><p> Collection localities in New Brunswick, Canada of <italic><tp:taxon-name>Acmaeops discoideus</tp:taxon-name></italic>.</p></caption><graphic xmlns:xlink="http://www.w3.org/1999/xlink" xlink:href="ZooKeys-179-309-g001.jpg" position="float" orientation="portrait" xlink:type="simple"/></fig></tp:treatment-sec><ref-list><ref id="B19"><mixed-citation xmlns:xlink="http://www.w3.org/1999/xlink" xlink:type="simple"><person-group><name name-style="western"><surname>Yanega</surname><given-names>D</given-names></name></person-group> (<year>1996</year>)<source> Field guide to northeastern long-horned beetles (Coleoptera: Cerambycidae), Illinois Natural History Survey Manual 6, Champaign, Illinois. 174 pp.</source></mixed-citation></ref><ref id="B17"><mixed-citation xmlns:xlink="http://www.w3.org/1999/xlink" xlink:type="simple"><person-group><name name-style="western"><surname>Webster</surname><given-names>RP</given-names></name><name name-style="western"><surname>McCorquodale</surname><given-names>DB</given-names></name><name name-style="western"><surname>Majka</surname><given-names>CG</given-names></name></person-group> (<year>2009</year>)<article-title> New records of Cerambycidae (Coleoptera) for New Brunswick, Nova Scotia, and Prince Edward Island, Canada.</article-title> In: <person-group><name name-style="western"><surname>Majka</surname><given-names>CG</given-names></name><name name-style="western"><surname>Klimaszewski</surname><given-names>J</given-names></name></person-group> (<role>Eds</role>). <issue-title> Biodiversity, biosystematics, and ecology of Canadian Coleoptera II.</issue-title><source>ZooKeys </source><volume>22</volume>: <fpage>285</fpage>–<lpage>308</lpage>. doi: <ext-link ext-link-type="uri" xlink:href="http://dx.doi.org/10.3897/zookeys.22.122" xlink:type="simple">10.3897/zookeys.22.122</ext-link></mixed-citation></ref></ref-list></tp:taxon-treatment>
