# Supplementary material for: New Coleoptera records from New Brunswick, Canada: Cerambycidae
Source: Zookeys. 2012 Apr 4;(179):309–19. doi: 10.3897/zookeys.179.2601 (PMC3337066; doi:10.3897/zookeys.179.2601)
Supplement: XML Treatment for Phymatodes aereus [file zookeys.179.2601-treatment3.xml]

<!DOCTYPE tp:taxon-treatment
  PUBLIC "-//TaxonX//DTD Taxonomic Treatment Publishing DTD v0 20100105//EN" "tax-treatment-NSO.dtd">
<tp:taxon-treatment xmlns:tp="http://www.plazi.org/taxpub"><tp:treatment-meta><mixed-citation publication-type="journal"><person-group><name><surname>Webster</surname><given-names>Reginald P.</given-names></name><name><surname>Sweeney</surname><given-names>Jon D.</given-names></name><name><surname>DeMerchant</surname><given-names>Ian</given-names></name><name><surname>Silk</surname><given-names>Peter J.</given-names></name><name><surname>Mayo</surname><given-names>Peter</given-names></name></person-group><article-title>New Coleoptera records from New Brunswick,  Canada: Cerambycidae</article-title><source>Zookeys</source><day>4</day><month>4</month><year>2012</year><volume>2012</volume><issue>179</issue><fpage>309</fpage><lpage>319</lpage><pub-id pub-id-type="doi">10.3897/zookeys.179.2601</pub-id></mixed-citation></tp:treatment-meta><tp:nomenclature><tp:taxon-name>
                            <tp:taxon-name-part taxon-name-part-type="genus">Phymatodes</tp:taxon-name-part>
                            <tp:taxon-name-part taxon-name-part-type="species">aereus</tp:taxon-name-part>
                        <object-id xmlns:xlink="http://www.w3.org/1999/xlink" xlink:type="simple">http://species-id.net/wiki/Phymatodes_aereus</object-id>
                        </tp:taxon-name><tp:taxon-authority>(Newman, 1838)</tp:taxon-authority><xref ref-type="fig" rid="F3">Map 3</xref></tp:nomenclature><tp:treatment-sec sec-type="Material examined"><title>Material examined.</title><p> <bold>Additional New Brunswick records. Queens Co.</bold>, Cranberry Lake P.N.A, <named-content xmlns:xlink="http://www.w3.org/1999/xlink" content-type="dwc:verbatimCoordinates" xlink:type="simple">46.1125°N, 65.6075°W</named-content>, 27.V–5.VI.2009, 11–18.VI.2009, 18–25.<!--PageBreak-->VI.2009, 25.VI–1.VII.2009, 7–14.VIII.2009, R. Webster &amp; M.-A. Giguère, old red oak forest, Lindgren funnel traps (37, AFC, RWC); same locality and forest type, 22–29.VI.2011, 29.VI–7.VII.2011, M. Roy &amp; V. Webster, old red oak forest, Lindgren funnel traps (4, AFC, NBM); Grand Lake Meadows P.N.A., <named-content xmlns:xlink="http://www.w3.org/1999/xlink" content-type="dwc:verbatimCoordinates" xlink:type="simple">45.8227°N, 66.1209°W</named-content>, 31.V–15.VI.2009, 15–29.VI.2009, R. Webster &amp; C. MacKay, old silver maple forest with green ash and seasonally flooded marsh, Lindgren funnel traps (10, AFC); same locality data and forest type, 29.VI-12.VII.2009, R. Webster, C. MacKay, M. Laity, &amp; R. Johns, Lindgren funnel trap (1, AFC). <bold>York Co.</bold>, 15 km W of Tracy off Rt. 645, <named-content xmlns:xlink="http://www.w3.org/1999/xlink" content-type="dwc:verbatimCoordinates" xlink:type="simple">45.6848°N, 66.8821°W</named-content>, 7–14.VII.2009, R. Webster &amp; M.-A. Giguère, old red pine forest, Lindgren funnel traps (1, RWC).</p></tp:treatment-sec><tp:treatment-sec sec-type="Collection and habitat data"><title>Collection and habitat data.</title><p><italic><tp:taxon-name>Phymatodes aereus</tp:taxon-name></italic> was captured in Lindgren funnel traps baited with racemic 3-hydroxyhexan-2-one deployed in an old red oak (<italic><tp:taxon-name>Quercus rubra</tp:taxon-name></italic> L.) forest, an old silver maple (<italic><tp:taxon-name>Acer saccharinum</tp:taxon-name></italic> L.) forest, and in an old red pine forest with scattered hardwoods. Larvae of this uncommon species develop in dead <italic><tp:taxon-name>Quercus</tp:taxon-name></italic> (<xref ref-type="bibr" rid="B8">Lingafelter 2007</xref>). Adults in New Brunswick were captured during May, June, and July.</p></tp:treatment-sec><tp:treatment-sec sec-type="Distribution in Canada and Alaska"><title>Distribution in Canada and Alaska.</title><p> ON, QC, NB (<xref ref-type="bibr" rid="B14">McNamara 1991</xref>; <xref ref-type="bibr" rid="B10">Majka et al. 2010</xref>). <xref ref-type="bibr" rid="B10">Majka et al. (2010)</xref> newly recorded this species from New Brunswick and the Maritime provinces, based on a specimen collected by Martin Turgeon in Saint-Basile, Madawaska Co. during 2003. This species is probably widespread in the province.</p><fig id="F3" position="float" orientation="portrait"><label>Map 3.</label><caption><p> Collection localities in New Brunswick, Canada of <italic><tp:taxon-name>Phymatodes aereus</tp:taxon-name></italic>.</p></caption><graphic xmlns:xlink="http://www.w3.org/1999/xlink" xlink:href="ZooKeys-179-309-g003.jpg" position="float" orientation="portrait" xlink:type="simple"/></fig></tp:treatment-sec><ref-list><ref id="B8"><mixed-citation xmlns:xlink="http://www.w3.org/1999/xlink" xlink:type="simple"><person-group><name name-style="western"><surname>Lingafelter</surname><given-names>SW</given-names></name></person-group> (<year>2007</year>)<source> Illustrated key to the longhorned woodboring beetles of the eastern United States. Special Publication No. 3, Coleopterists Society, North Potomac, Maryland, USA, 2007, 206 pp.</source></mixed-citation></ref><ref id="B14"><mixed-citation xmlns:xlink="http://www.w3.org/1999/xlink" xlink:type="simple"><person-group><name name-style="western"><surname>McNamara</surname><given-names>J</given-names></name></person-group> (<year>1991</year>)<article-title> Family Cerambycidae: longhorned beetles.</article-title> In: <person-group><name name-style="western"><surname>Bousquet</surname><given-names>Y</given-names></name></person-group> (<role>Ed</role>). <issue-title>Checklist of Beetles of Canada and Alaska.</issue-title><source>Publication 1861/E, Agriculture Canada, Research Branch, Ottawa, Ontario</source>: <fpage>277</fpage>-<lpage>300</lpage>.</mixed-citation></ref><ref id="B10"><mixed-citation xmlns:xlink="http://www.w3.org/1999/xlink" xlink:type="simple"><person-group><name name-style="western"><surname>Majka</surname><given-names>CG</given-names></name><name name-style="western"><surname>Migneault</surname><given-names>R</given-names></name><name name-style="western"><surname>Turgeon</surname><given-names>M</given-names></name></person-group> (<year>2010</year>)<article-title> Additions to the Cerambycidae (Coleoptera) fauna of the Maritime provinces of Canada.</article-title><source>Journal of the Acadian Entomological Society </source><volume>6</volume>: <fpage>25</fpage>-<lpage>27</lpage>.</mixed-citation></ref></ref-list></tp:taxon-treatment>
