# Supplementary material for: New Coleoptera records from New Brunswick, Canada: Cerambycidae
Source: Zookeys. 2012 Apr 4;(179):309–19. doi: 10.3897/zookeys.179.2601 (PMC3337066; doi:10.3897/zookeys.179.2601)
Supplement: XML Treatment for Phymatodes species [file zookeys.179.2601-treatment5.xml]

<!DOCTYPE tp:taxon-treatment
  PUBLIC "-//TaxonX//DTD Taxonomic Treatment Publishing DTD v0 20100105//EN" "tax-treatment-NSO.dtd">
<tp:taxon-treatment xmlns:tp="http://www.plazi.org/taxpub"><tp:treatment-meta><mixed-citation publication-type="journal"><person-group><name><surname>Webster</surname><given-names>Reginald P.</given-names></name><name><surname>Sweeney</surname><given-names>Jon D.</given-names></name><name><surname>DeMerchant</surname><given-names>Ian</given-names></name><name><surname>Silk</surname><given-names>Peter J.</given-names></name><name><surname>Mayo</surname><given-names>Peter</given-names></name></person-group><article-title>New Coleoptera records from New Brunswick,  Canada: Cerambycidae</article-title><source>Zookeys</source><day>4</day><month>4</month><year>2012</year><volume>2012</volume><issue>179</issue><fpage>309</fpage><lpage>319</lpage><pub-id pub-id-type="doi">10.3897/zookeys.179.2601</pub-id></mixed-citation></tp:treatment-meta><tp:nomenclature><tp:taxon-name>
                            <tp:taxon-name-part taxon-name-part-type="genus">Phymatodes</tp:taxon-name-part>
                            <tp:taxon-name-part taxon-name-part-type="species">species</tp:taxon-name-part>
                        </tp:taxon-name><tp:taxon-status xmlns:xlink="http://www.w3.org/1999/xlink" xlink:type="simple">(CNC sp. n. #1)**</tp:taxon-status><xref ref-type="fig" rid="F5">Map 5</xref></tp:nomenclature><tp:treatment-sec sec-type="Material examined"><title>Material examined.</title><p> <bold>New Brunswick, York Co.</bold>, (Fredericton) Odell Park, 2.VII.2002, (G. Smith) Trap Lindgren Funnel, Lure Ipslure (1, AFC).</p></tp:treatment-sec><tp:treatment-sec sec-type="Collection and habitat data"><title>Collection and habitat data.</title><p>One individual was captured during July in a Lindgren funnel trap in an old-growth forest with hemlock (<italic><tp:taxon-name>Tsuga canadensis</tp:taxon-name></italic> (L.) Carr.), American beech (<italic><tp:taxon-name>Fagus grandifolia</tp:taxon-name></italic> Ehrh.), and sugar maple (<italic><tp:taxon-name>Acer saccharum</tp:taxon-name></italic> Marsh.).</p></tp:treatment-sec><tp:treatment-sec sec-type="Distribution in Canada and Alaska"><title>Distribution in Canada and Alaska.</title><p>QC, <bold>NB</bold> (<xref ref-type="bibr" rid="B19">Yanega 1996</xref>). According to <xref ref-type="bibr" rid="B19">Yanega (1996)</xref>this undescribed species is related to <italic><tp:taxon-name>Phymatodes ater</tp:taxon-name></italic> LeConte but lacks the prominent pronotal calli and possesses finer elytral punctures.</p><fig id="F5" position="float" orientation="portrait"><label>Map 5.</label><caption><p> Collection localities in New Brunswick, Canada of <italic><tp:taxon-name>Phymatodes</tp:taxon-name></italic> species (CNC sp. n. #1).</p></caption><graphic xmlns:xlink="http://www.w3.org/1999/xlink" xlink:href="ZooKeys-179-309-g005.jpg" position="float" orientation="portrait" xlink:type="simple"/></fig></tp:treatment-sec><ref-list><ref id="B19"><mixed-citation xmlns:xlink="http://www.w3.org/1999/xlink" xlink:type="simple"><person-group><name name-style="western"><surname>Yanega</surname><given-names>D</given-names></name></person-group> (<year>1996</year>)<source> Field guide to northeastern long-horned beetles (Coleoptera: Cerambycidae), Illinois Natural History Survey Manual 6, Champaign, Illinois. 174 pp.</source></mixed-citation></ref></ref-list></tp:taxon-treatment>
