# Supplementary material for: New Coleoptera records from New Brunswick, Canada: Cerambycidae
Source: Zookeys. 2012 Apr 4;(179):309–19. doi: 10.3897/zookeys.179.2601 (PMC3337066; doi:10.3897/zookeys.179.2601)
Supplement: XML Treatment for Phymatodes testaceus [file zookeys.179.2601-treatment6.xml]

<!DOCTYPE tp:taxon-treatment
  PUBLIC "-//TaxonX//DTD Taxonomic Treatment Publishing DTD v0 20100105//EN" "tax-treatment-NSO.dtd">
<tp:taxon-treatment xmlns:tp="http://www.plazi.org/taxpub"><tp:treatment-meta><mixed-citation publication-type="journal"><person-group><name><surname>Webster</surname><given-names>Reginald P.</given-names></name><name><surname>Sweeney</surname><given-names>Jon D.</given-names></name><name><surname>DeMerchant</surname><given-names>Ian</given-names></name><name><surname>Silk</surname><given-names>Peter J.</given-names></name><name><surname>Mayo</surname><given-names>Peter</given-names></name></person-group><article-title>New Coleoptera records from New Brunswick,  Canada: Cerambycidae</article-title><source>Zookeys</source><day>4</day><month>4</month><year>2012</year><volume>2012</volume><issue>179</issue><fpage>309</fpage><lpage>319</lpage><pub-id pub-id-type="doi">10.3897/zookeys.179.2601</pub-id></mixed-citation></tp:treatment-meta><tp:nomenclature><tp:taxon-name>
                            <tp:taxon-name-part taxon-name-part-type="genus">Phymatodes</tp:taxon-name-part>
                            <tp:taxon-name-part taxon-name-part-type="species">testaceus</tp:taxon-name-part>
                        <object-id xmlns:xlink="http://www.w3.org/1999/xlink" xlink:type="simple">http://species-id.net/wiki/Phymatodes_testaceus</object-id>
                        </tp:taxon-name><tp:taxon-authority>(Linnaeus, 1758)</tp:taxon-authority></tp:nomenclature><tp:treatment-sec sec-type="Notes"><p><xref ref-type="bibr" rid="B17">Webster et al. (2009)</xref> reported <italic><tp:taxon-name>Phymatodes testaceus</tp:taxon-name></italic> from New Brunswick based on a series of specimens collected from Pleasantfield in Queens Co. There are no towns with this name in Queens Co., New Brunswick. The original Forest Insect and Disease Survey slip (at AFC) was examined and Pleasantfield is actually in Queens Co., Nova Scotia, indicating that these specimens had been mislabeled. <italic><tp:taxon-name>Phymatodes testaceus</tp:taxon-name></italic> is accordingly removed from the faunal list of New Brunswick.</p></tp:treatment-sec><ref-list><ref id="B17"><mixed-citation xmlns:xlink="http://www.w3.org/1999/xlink" xlink:type="simple"><person-group><name name-style="western"><surname>Webster</surname><given-names>RP</given-names></name><name name-style="western"><surname>McCorquodale</surname><given-names>DB</given-names></name><name name-style="western"><surname>Majka</surname><given-names>CG</given-names></name></person-group> (<year>2009</year>)<article-title> New records of Cerambycidae (Coleoptera) for New Brunswick, Nova Scotia, and Prince Edward Island, Canada.</article-title> In: <person-group><name name-style="western"><surname>Majka</surname><given-names>CG</given-names></name><name name-style="western"><surname>Klimaszewski</surname><given-names>J</given-names></name></person-group> (<role>Eds</role>). <issue-title> Biodiversity, biosystematics, and ecology of Canadian Coleoptera II.</issue-title><source>ZooKeys </source><volume>22</volume>: <fpage>285</fpage>–<lpage>308</lpage>. doi: <ext-link ext-link-type="uri" xlink:href="http://dx.doi.org/10.3897/zookeys.22.122" xlink:type="simple">10.3897/zookeys.22.122</ext-link></mixed-citation></ref></ref-list></tp:taxon-treatment>
