# Supplementary material for: New Coleoptera records from New Brunswick, Canada: Cerambycidae
Source: Zookeys. 2012 Apr 4;(179):309–19. doi: 10.3897/zookeys.179.2601 (PMC3337066; doi:10.3897/zookeys.179.2601)
Supplement: XML Treatment for Sarosesthes fulminans [file zookeys.179.2601-treatment7.xml]

<!DOCTYPE tp:taxon-treatment
  PUBLIC "-//TaxonX//DTD Taxonomic Treatment Publishing DTD v0 20100105//EN" "tax-treatment-NSO.dtd">
<tp:taxon-treatment xmlns:tp="http://www.plazi.org/taxpub"><tp:treatment-meta><mixed-citation publication-type="journal"><person-group><name><surname>Webster</surname><given-names>Reginald P.</given-names></name><name><surname>Sweeney</surname><given-names>Jon D.</given-names></name><name><surname>DeMerchant</surname><given-names>Ian</given-names></name><name><surname>Silk</surname><given-names>Peter J.</given-names></name><name><surname>Mayo</surname><given-names>Peter</given-names></name></person-group><article-title>New Coleoptera records from New Brunswick,  Canada: Cerambycidae</article-title><source>Zookeys</source><day>4</day><month>4</month><year>2012</year><volume>2012</volume><issue>179</issue><fpage>309</fpage><lpage>319</lpage><pub-id pub-id-type="doi">10.3897/zookeys.179.2601</pub-id></mixed-citation></tp:treatment-meta><tp:nomenclature><tp:taxon-name>
                            <tp:taxon-name-part taxon-name-part-type="genus">Sarosesthes</tp:taxon-name-part>
                            <tp:taxon-name-part taxon-name-part-type="species">fulminans</tp:taxon-name-part>
                        <object-id xmlns:xlink="http://www.w3.org/1999/xlink" xlink:type="simple">http://species-id.net/wiki/Sarosesthes_fulminans</object-id>
                        </tp:taxon-name><tp:taxon-authority>(Fabricius, 1775)**</tp:taxon-authority><xref ref-type="fig" rid="F6">Map 6</xref></tp:nomenclature><tp:treatment-sec sec-type="Material examined"><title>Material examined.</title><p> <bold>New Brunswick, Queens Co.</bold>, Cranberry Lake P.N.A, <named-content xmlns:xlink="http://www.w3.org/1999/xlink" content-type="dwc:verbatimCoordinates" xlink:type="simple">46.1125°N, 65.6075°W</named-content>, 11–18.VI.2009, 18–25.VI.2009, 25.VI–1.VII.2009, 15–21.<!--PageBreak-->VII.2009, 19.VIII-2.IX.2009, R. Webster &amp; M.-A. Giguère, old red oak forest, Lindgren funnel traps (59, AFC, NBM, RWC); same locality and forest type, 29.VI–7.VII.2011, 20.VII–4.VIII.2011, M. Roy &amp; V. Webster, old red oak forest, Lindgren funnel traps (4, AFC, NB<!--PageBreak-->M).</p></tp:treatment-sec><tp:treatment-sec sec-type="Collection and habitat data"><title>Collection and habitat data.</title><p>All <italic><tp:taxon-name>Sarosesthes fulminans</tp:taxon-name></italic> specimens but one were captured in Lindgren funnel traps baited with racemic 3-hydroxyhexan-2-one. <xref ref-type="bibr" rid="B4">Lacey et al. (2009)</xref> showed that males of this species emit (<italic>R</italic>)-3-hydroxyhexan-2-one and (<italic>2S</italic>, 3<italic>R</italic>)-2,3-hexane-diol and that both sexes were attracted to males in laboratory olfactometer bioassays. Adults were collected in an old red oak forest during June, July, and August. Larvae of this uncommon species occur under bark and in sapwood of oak and other hardwood species (<xref ref-type="bibr" rid="B19">Yanega 1996</xref>; <xref ref-type="bibr" rid="B8">Lingafelter 2007</xref>).</p></tp:treatment-sec><tp:treatment-sec sec-type="Distribution in Canada and Alaska"><title>Distribution in Canada and Alaska.</title><p> ON, QC, <bold>NB</bold> (<xref ref-type="bibr" rid="B14">McNamara 1991</xref>). This species was abundant at the Cranberry Lake P.N.A. (Protected Natural Area) and will probably be found at other localities in New Brunswick and the other Maritime provinces where red oak occurs using traps baited with racemic 3-hydroxyhexan-2-one.</p><fig id="F6" position="float" orientation="portrait"><label>Map 6.</label><caption><p> Collection localities in New Brunswick, Canada of <italic><tp:taxon-name>Sarosesthes fulminans</tp:taxon-name></italic>.</p></caption><graphic xmlns:xlink="http://www.w3.org/1999/xlink" xlink:href="ZooKeys-179-309-g006.jpg" position="float" orientation="portrait" xlink:type="simple"/></fig></tp:treatment-sec><ref-list><ref id="B4"><mixed-citation xmlns:xlink="http://www.w3.org/1999/xlink" xlink:type="simple"><person-group><name name-style="western"><surname>Lacey</surname><given-names>ES</given-names></name><name name-style="western"><surname>Millar</surname><given-names>JG</given-names></name><name name-style="western"><surname>Moreira</surname><given-names>JA</given-names></name><name name-style="western"><surname>Hanks</surname><given-names>LM</given-names></name></person-group> (<year>2009</year>)<article-title> Male-produced aggregation pheromones of the cerambycid beetles <italic>Xylotrechus colonus</italic> and <italic>Sarosesthes fulminans</italic>.</article-title><source>Journal of Chemical Ecology</source><volume>35</volume>: <fpage>733</fpage>-<lpage>740</lpage>. doi: <ext-link ext-link-type="uri" xlink:href="http://dx.doi.org/10.1007/s10886-009-9633-5" xlink:type="simple">10.1007/s10886-009-9633-5</ext-link></mixed-citation></ref><ref id="B19"><mixed-citation xmlns:xlink="http://www.w3.org/1999/xlink" xlink:type="simple"><person-group><name name-style="western"><surname>Yanega</surname><given-names>D</given-names></name></person-group> (<year>1996</year>)<source> Field guide to northeastern long-horned beetles (Coleoptera: Cerambycidae), Illinois Natural History Survey Manual 6, Champaign, Illinois. 174 pp.</source></mixed-citation></ref><ref id="B8"><mixed-citation xmlns:xlink="http://www.w3.org/1999/xlink" xlink:type="simple"><person-group><name name-style="western"><surname>Lingafelter</surname><given-names>SW</given-names></name></person-group> (<year>2007</year>)<source> Illustrated key to the longhorned woodboring beetles of the eastern United States. Special Publication No. 3, Coleopterists Society, North Potomac, Maryland, USA, 2007, 206 pp.</source></mixed-citation></ref><ref id="B14"><mixed-citation xmlns:xlink="http://www.w3.org/1999/xlink" xlink:type="simple"><person-group><name name-style="western"><surname>McNamara</surname><given-names>J</given-names></name></person-group> (<year>1991</year>)<article-title> Family Cerambycidae: longhorned beetles.</article-title> In: <person-group><name name-style="western"><surname>Bousquet</surname><given-names>Y</given-names></name></person-group> (<role>Ed</role>). <issue-title>Checklist of Beetles of Canada and Alaska.</issue-title><source>Publication 1861/E, Agriculture Canada, Research Branch, Ottawa, Ontario</source>: <fpage>277</fpage>-<lpage>300</lpage>.</mixed-citation></ref></ref-list></tp:taxon-treatment>
