# Supplementary material for: New Coleoptera records from New Brunswick, Canada: Cerambycidae
Source: Zookeys. 2012 Apr 4;(179):309–19. doi: 10.3897/zookeys.179.2601 (PMC3337066; doi:10.3897/zookeys.179.2601)
Supplement: XML Treatment for Anelaphus villosus [file zookeys.179.2601-treatment8.xml]

<!DOCTYPE tp:taxon-treatment
  PUBLIC "-//TaxonX//DTD Taxonomic Treatment Publishing DTD v0 20100105//EN" "tax-treatment-NSO.dtd">
<tp:taxon-treatment xmlns:tp="http://www.plazi.org/taxpub"><tp:treatment-meta><mixed-citation publication-type="journal"><person-group><name><surname>Webster</surname><given-names>Reginald P.</given-names></name><name><surname>Sweeney</surname><given-names>Jon D.</given-names></name><name><surname>DeMerchant</surname><given-names>Ian</given-names></name><name><surname>Silk</surname><given-names>Peter J.</given-names></name><name><surname>Mayo</surname><given-names>Peter</given-names></name></person-group><article-title>New Coleoptera records from New Brunswick,  Canada: Cerambycidae</article-title><source>Zookeys</source><day>4</day><month>4</month><year>2012</year><volume>2012</volume><issue>179</issue><fpage>309</fpage><lpage>319</lpage><pub-id pub-id-type="doi">10.3897/zookeys.179.2601</pub-id></mixed-citation></tp:treatment-meta><tp:nomenclature><tp:taxon-name>
                            <tp:taxon-name-part taxon-name-part-type="genus">Anelaphus</tp:taxon-name-part>
                            <tp:taxon-name-part taxon-name-part-type="species">villosus</tp:taxon-name-part>
                        <object-id xmlns:xlink="http://www.w3.org/1999/xlink" xlink:type="simple">http://species-id.net/wiki/Anelaphus_villosus</object-id>
                        </tp:taxon-name><tp:taxon-authority>(Fabricius, 1792)</tp:taxon-authority><xref ref-type="fig" rid="F8">Map 7</xref></tp:nomenclature><tp:treatment-sec sec-type="Material examined"><title>Material examined.</title><p> <bold>New Brunswick, Queens Co.</bold>, Cranberry Lake P.N.A, <named-content xmlns:xlink="http://www.w3.org/1999/xlink" content-type="dwc:verbatimCoordinates" xlink:type="simple">46.1125°N, 65.6075°W</named-content>, 29.VI–7.VII.2011, 13–20.VII.2011, 20.VII–4.VIII.2011, 4–18.VIII.2011, M. Roy &amp; V. Webster, old red oak forest, Lindgren funnel traps in forest canopy (7, AFC, NBM, RWC).</p></tp:treatment-sec><tp:treatment-sec sec-type="Collection and habitat data"><title>Collection and habitat data.</title><p>Adults were captured during July and August in Lindgren funnel traps baited with ethanol deployed in the forest canopy of an old red oak forest. Larvae are twig pruners of most eastern hardwoods and shrubs (<xref ref-type="bibr" rid="B8">Lingafelter 2007</xref>).</p></tp:treatment-sec><tp:treatment-sec sec-type="Distribution in Canada and Alaska"><title>Distribution in Canada and Alaska.</title><p>MB, ON, QC, <bold>NB</bold>, NS (<xref ref-type="bibr" rid="B14">McNamara 1991</xref>; <xref ref-type="bibr" rid="B13">McCorquodale and Bondrup-Nielsen 2004</xref>).</p><fig id="F8" position="float" orientation="portrait"><label>Map 7.</label><caption><p> Collection localities in New Brunswick, Canada of <italic><tp:taxon-name>Anelaphus villosus</tp:taxon-name></italic>.</p></caption><graphic xmlns:xlink="http://www.w3.org/1999/xlink" xlink:href="ZooKeys-179-309-g008.jpg" position="float" orientation="portrait" xlink:type="simple"/></fig></tp:treatment-sec><ref-list><ref id="B8"><mixed-citation xmlns:xlink="http://www.w3.org/1999/xlink" xlink:type="simple"><person-group><name name-style="western"><surname>Lingafelter</surname><given-names>SW</given-names></name></person-group> (<year>2007</year>)<source> Illustrated key to the longhorned woodboring beetles of the eastern United States. Special Publication No. 3, Coleopterists Society, North Potomac, Maryland, USA, 2007, 206 pp.</source></mixed-citation></ref><ref id="B14"><mixed-citation xmlns:xlink="http://www.w3.org/1999/xlink" xlink:type="simple"><person-group><name name-style="western"><surname>McNamara</surname><given-names>J</given-names></name></person-group> (<year>1991</year>)<article-title> Family Cerambycidae: longhorned beetles.</article-title> In: <person-group><name name-style="western"><surname>Bousquet</surname><given-names>Y</given-names></name></person-group> (<role>Ed</role>). <issue-title>Checklist of Beetles of Canada and Alaska.</issue-title><source>Publication 1861/E, Agriculture Canada, Research Branch, Ottawa, Ontario</source>: <fpage>277</fpage>-<lpage>300</lpage>.</mixed-citation></ref><ref id="B13"><mixed-citation xmlns:xlink="http://www.w3.org/1999/xlink" xlink:type="simple"><person-group><name name-style="western"><surname>McCorquodale</surname><given-names>DB</given-names></name><name name-style="western"><surname>Bondrup-Nielsen</surname></name></person-group> (<year>2004</year>)<article-title> Do we know beetles? Lessons and new records of Cerambycidae (Coleoptera) for Nova Scotia.</article-title><source>Proceedings of the Nova Scotia Institute of Science </source><volume>42</volume>: <fpage>209</fpage>-<lpage>223</lpage>.</mixed-citation></ref></ref-list></tp:taxon-treatment>
