# Supplementary material for: New Coleoptera records from New Brunswick, Canada: Cerambycidae
Source: Zookeys. 2012 Apr 4;(179):309–19. doi: 10.3897/zookeys.179.2601 (PMC3337066; doi:10.3897/zookeys.179.2601)
Supplement: XML Treatment for Urgleptus signatus [file zookeys.179.2601-treatment9.xml]

<!DOCTYPE tp:taxon-treatment
  PUBLIC "-//TaxonX//DTD Taxonomic Treatment Publishing DTD v0 20100105//EN" "tax-treatment-NSO.dtd">
<tp:taxon-treatment xmlns:tp="http://www.plazi.org/taxpub"><tp:treatment-meta><mixed-citation publication-type="journal"><person-group><name><surname>Webster</surname><given-names>Reginald P.</given-names></name><name><surname>Sweeney</surname><given-names>Jon D.</given-names></name><name><surname>DeMerchant</surname><given-names>Ian</given-names></name><name><surname>Silk</surname><given-names>Peter J.</given-names></name><name><surname>Mayo</surname><given-names>Peter</given-names></name></person-group><article-title>New Coleoptera records from New Brunswick,  Canada: Cerambycidae</article-title><source>Zookeys</source><day>4</day><month>4</month><year>2012</year><volume>2012</volume><issue>179</issue><fpage>309</fpage><lpage>319</lpage><pub-id pub-id-type="doi">10.3897/zookeys.179.2601</pub-id></mixed-citation></tp:treatment-meta><tp:nomenclature><tp:taxon-name>
                            <tp:taxon-name-part taxon-name-part-type="genus">Urgleptus</tp:taxon-name-part>
                            <tp:taxon-name-part taxon-name-part-type="species">signatus</tp:taxon-name-part>
                        <object-id xmlns:xlink="http://www.w3.org/1999/xlink" xlink:type="simple">http://species-id.net/wiki/Urgleptus_signatus</object-id>
                        </tp:taxon-name><tp:taxon-authority>(LeConte, 1852)**</tp:taxon-authority><xref ref-type="fig" rid="F7">Map 8</xref></tp:nomenclature><tp:treatment-sec sec-type="Material examined"><title>Material examined. </title><p><bold>New Brunswick, Queens Co.</bold>, Cranberry Lake P.N.A, <named-content xmlns:xlink="http://www.w3.org/1999/xlink" content-type="dwc:verbatimCoordinates" xlink:type="simple">46.1125°N, 65.6075°W</named-content>, 29.VI–7.VII.2011, 13–20.VII.2011, 20.VII–4.VIII.2011, M. Roy &amp; V. Webster, old red oak forest, Lindgren funnel traps in forest canopy (3, NBM, RWC); same locality data and forest type, 31.VIII–15.IX.2011, R. P. Webster &amp; Cory Hughes, Lindgren funnel trap in forest canopy (1, AFC).</p></tp:treatment-sec><tp:treatment-sec sec-type="Collection and habitat data"><title>Collection and habitat data.</title><p>This species was captured in Lindgren funnel traps baited with ethanol deployed in the canopy of an old red oak forest. Adults were collected during July, August, and September. Larvae live in branches of various hardwoods, such as <italic><tp:taxon-name>Acer</tp:taxon-name></italic>, <italic><tp:taxon-name>Cornus</tp:taxon-name></italic>, <italic><tp:taxon-name>Quercus</tp:taxon-name></italic>, and <italic><tp:taxon-name>Tilia</tp:taxon-name></italic> (<xref ref-type="bibr" rid="B8">Lingafelter 2007</xref>).</p></tp:treatment-sec><tp:treatment-sec sec-type="Distribution in Canada and Alaska"><title>Distribution in Canada and Alaska.</title><p> ON, QC, <bold>NB</bold> (<xref ref-type="bibr" rid="B14">McNamara 1991</xref>).</p><fig id="F7" position="float" orientation="portrait"><label>Map 8.</label><caption><p> Collection localities in New Brunswick, Canada of <italic><tp:taxon-name>Urgleptus signatus</tp:taxon-name></italic>.</p></caption><graphic xmlns:xlink="http://www.w3.org/1999/xlink" xlink:href="ZooKeys-179-309-g007.jpg" position="float" orientation="portrait" xlink:type="simple"/></fig></tp:treatment-sec><ref-list><ref id="B8"><mixed-citation xmlns:xlink="http://www.w3.org/1999/xlink" xlink:type="simple"><person-group><name name-style="western"><surname>Lingafelter</surname><given-names>SW</given-names></name></person-group> (<year>2007</year>)<source> Illustrated key to the longhorned woodboring beetles of the eastern United States. Special Publication No. 3, Coleopterists Society, North Potomac, Maryland, USA, 2007, 206 pp.</source></mixed-citation></ref><ref id="B14"><mixed-citation xmlns:xlink="http://www.w3.org/1999/xlink" xlink:type="simple"><person-group><name name-style="western"><surname>McNamara</surname><given-names>J</given-names></name></person-group> (<year>1991</year>)<article-title> Family Cerambycidae: longhorned beetles.</article-title> In: <person-group><name name-style="western"><surname>Bousquet</surname><given-names>Y</given-names></name></person-group> (<role>Ed</role>). <issue-title>Checklist of Beetles of Canada and Alaska.</issue-title><source>Publication 1861/E, Agriculture Canada, Research Branch, Ottawa, Ontario</source>: <fpage>277</fpage>-<lpage>300</lpage>.</mixed-citation></ref></ref-list></tp:taxon-treatment>
